# Supplementary material for: Cell surface marker profiling of human tracheal basal cells reveals distinct subpopulations, identifies MST1/MSP as a mitogenic signal, and identifies new biomarkers for lung squamous cell carcinomas
Source: Respir Res. 2014 Dec 31;15(1):160. doi: 10.1186/s12931-014-0160-8 (PMC4343068; doi:10.1186/s12931-014-0160-8)
Supplement: Additional file 1: Table S3. — Lack of trypsin sensitivity of most markers that are heterogeneously expressed on human tracheal basal cells. This table summarizes the sensitivities (or lack thereof) of various cell surface markers to trypsin digestion. [file 12931_2014_160_MOESM1_ESM.xls]

## Sheet: enz digest summary
			Enzyme cocktailb			Trypsin
Marker	Gene	Basal Cell Frequencya	Undigested	Digested	Fold-change	sensitivityc
CD31	PECAM1	0.019	58.7	42.3	1.39
CD45RA	PTPRC	0.027	62.1	44.5	1.4
CD45RB	PTPRC	0.018	56.8	44.8	1.27
CD45RO	PTPRC	0.037	4	3.2	1.25
CD44	CD44	86.2	23	32.6	0.705521
CD63	CD63	83.7667	74.4	59.4	1.25253
CD172a	SIRPA	82.9667	22.4	30.3	0.739274
CD24	CD24	74.85	25.8	18.8	1.37234
CD264	TNFRSF10D	66.4333	4.2	6.5	0.646154
CD201	PROCR	56.6667	13.3	21.3	0.624413
CD271	NGFR	53.9333	9.1	7.3	1.24658
CD130	IL6ST	43.6333	52.9	42.4	1.24764
CD49a	ITGA1	42.7	13	15.5	0.83871
CD148	PTPRJ	37.6667	41.2	49.8	0.827309
CD54	ICAM1	37.325	80.2	68.9	1.16401
CD66C	CEACAM6	25.375	14.2	13.4	1.0597
CD337	NCR3	23.63	6.3	7.8	0.807692
CD157	BST1	23.23	1.1	0.7	1.57143
CD151	CD151	21.095	56.6	57.3	0.987784
CD10	MME	20.24	11.7	9.1	1.28571
CD181	CXCR1	19.2092	1.5	0.9	1.66667
CD132	IL2RG	18.6555	24.1	28.1	0.857651
CD116	CSF2RA	18.0553	14.4	18.2	0.791209
CD102	ICAM2	17.4475	65.2	53.6	1.21642
CD122	IL2RB	16.7777	4.2	2.8	1.5
CD235a	GYPA	16.1293	1.5	1	1.5
CD13	ANPEP	13.5925	25.1	31.2	0.804487
CD90	THY1	8.5425	66.1	60	1.10167
CD268	TNFRSF13C	8.03333	9	6.8	1.32353
CDw93	CDW93	7.10267	2.4	4.5	0.533333
CD164	MUC24	6.91667	21.2	25.1	0.844622
TCR Vb8	TRB	6.64125	47.9	35.9	1.33426
CD91	LRP1	5.65333	6.9	3.7	1.86486
CD36L1	SCARB1	4.28	9.2	32.4	0.283951
CD49d	ITGA4	4.2	73.4	56.2	1.30605
CD227	KIT	3.79	1	1	1
TCR gd	TRG/TRD	1.97567	1.3	0.8	1.625
CD193	CCR3	1.83667	4.2	2.4	1.75
CD33	CD33	1.75967	5.6	4.2	1.33333
SSEA-4	FUT4	1.75775	12.7	11.1	1.14414
CD314	KLRK1	1.75167	2.2	1.8	1.22222
CD2	CD2	1.63475	44.6	36.2	1.23204
CD56	NCAM1	1.58667	12.3	8.6	1.43023
CD22	CD22	1.53475	7.8	5.9	1.32203
SSEA-3	FUT4	1.254	30.7	37.1	0.827493
CD86	CD86	1.22667	16.7	11	1.51818
CD32	FCGR2A	0.838	5.7	5.1	1.11765
CD182	CXCR3	0.643333	1.8	1.2	1.5
CD107a	LAMP1	0.608	5	4	1.25
CD275	ICOSLG	0.59275	3.6	2.9	1.24138
CD15	FUT4	0.557333	3	2.5	1.2
CD129	IL9R	0.459	1.2	1.5	0.8
CD1b	CD1b	0.454667	20.2	11.2	1.80357
CD184	CXCR4	0.447333	64.7	41.8	1.54785
CD226	CD226	0.213	25.7	21.7	1.18433
CD223	LAG3	74.1667	11.1	5.1	2.17647	<2-fold
MIC A&B	MICA/MICB	67.5	17.9	8.9	2.01124	<2-fold
CD108	SEMA7A	49.7	17.9	7.8	2.29487	<2-fold
CD205	LY75	34.4767	23.4	10	2.34	<2-fold
CD267	TNFRSF13B	10.5967	6.5	0.5	13	<2-fold
CD117	MUC1	3.2	17	4.5	3.77778	<2-fold
CD51	ITGAV	2.48667	28.2	12.1	2.33058	<2-fold
CD138	SDC1	2.16233	23.7	0.2	118.5	<2-fold
CD99	CD99	1.86333	19.1	0	>2-fold	<2-fold
CD126	IL6R	1.49	13.4	5.5	2.43636	<2-fold
CD255	TNFSF12	1.393	2	0.9	2.22222	<2-fold
CD120b	TNFRSF1B	0.537333	10.1	3.8	2.65789	<2-fold
PAC-1	ADCYAP1R1	0.516667	1	0.1	10	<2-fold
CD21	CR2	0.32	24.3	9.9	2.45455	<2-fold
CD62L	SELL	3.707	36.8	9.9	3.71717	3.2-fold
CD195	CCR5	0.65575	4	1.6	2.5	2.2-fold
CD213a2	IL13RA2	0.627	5.9	1.6	3.6875	2.3-fold
Additional Table 3. Lack of trypsin sensitivity of most markers that are heterogeneously expressed on human tracheal
basal cells. aMean frequency of marker expression in primary human tracheal basal cells from Additional Table 2.
b, cA mixture of 12 human cell lines and primary peripheral blood mononuclear cells were stained with the indicated
antibodies prior to or after enzymatic digestion and then analzyed by FACS. Data are from experiments described in
Gedye, CA et al. PLoS One. 2014. PMID: 25170899. bEnzyme cocktail containing collagenase, hyaluronidase, DNAse,
dispase, and trypsin. cDigestion with trypsin alone.
