# Supplementary material for: Cell surface marker profiling of human tracheal basal cells reveals distinct subpopulations, identifies MST1/MSP as a mitogenic signal, and identifies new biomarkers for lung squamous cell carcinomas
Source: Respir Res. 2014 Dec 31;15(1):160. doi: 10.1186/s12931-014-0160-8 (PMC4343068; doi:10.1186/s12931-014-0160-8)
Supplement: Additional file 2: Table S1. — Cell surface marker expression in multiple independently-derived strains of primary human tracheal basal cells. This table summarizes all of the FACS data for the manuscript. [file 12931_2014_160_MOESM2_ESM.xls]

## Sheet: Sheet1
		Frequency (percent positive cells)				Mean
Marker	Gene	Strain 23a	Strain 38a	Strain 37a	Strainb	Frequency	Antibody vendor
BLTR-1	LTB4R	0.0583	0.527			0.29265	BD
b2-microglobulin	B2M	99.7	98.8	100		99.5	BD
CA9	CA9	1.64	1.11			1.375	R&D Systems
CD1a	CD1A	0.0183	0.0394			0.02885	BD
CD1b	CD1B	0.639	0.445	0.28		0.454667	BD
CD1d	CD1B	0.0191	0.034			0.02655	BD
CD2	CD2	3.38	2.68	0.2	0.279	1.63475	BD
CD3	CD3D	0.00998	0.0476			0.02879	BD
CD4	CD4	0.0181	0.04			0.02905	BD
CD5	CD5	0.0204	0.0502			0.0353	BD
CD6	CD6	1.31	1.26	0.33		0.966667	BD
CD7	CD7	1.15	1.65	0.84	0.152	0.948	BD
CD8	CD8A	0.0248	0.0265			0.02565	BD
CD8b	CD8B	0.0711	N/A			0.0711	BD
CD9	CD9	96.7	96.9	99.9		97.8333	BD
CD10	MME	9.02	27.7	24		20.24	BD
CD11a	ITGAL	0.0589	0.0373			0.0481	BD
CD11b	ITGAM	0.0501	0.0442			0.04715	BD
CD11c	ITGAX	0.0223	0.036			0.02915	BD
CD13	ANPEP	9.3	5.37	14.4	25.3	13.5925	BD
CD14	CD14	0.0433	0.077			0.06015	BD
CD15	FUT4	0.265	0.627	0.78		0.557333	BD
CD16b	FCGR3B	0.0917	0.433			0.26235	BD
CD18	ITGB2	0.0471	0.0555			0.0513	BD
CD19	CD19	0.0151	0.0246			0.01985	BD
CD20	MS4A1	0.0281	0.0324			0.03025	BD
CD21	CR2	0.309	0.131	0.52		0.32	BD
CD22	CD22	0.548	0.441	4.06	1.09	1.53475	BD
CD23	FCER2	0.0349	0.0342			0.03455	BD
CD24	CD24	74.9	98.7	98	27.8	74.85	BD
CD25	IL2RA	0.021	0.0323			0.02665	BD
CD26	DPP4	0.0357	0.186			0.11085	BD
CD27	CD27	0.569	0.0804			0.3247	BD
CD28	CD28	0.0282	0.0353			0.03175	BD
CD29	ITGB1	99.8	98.8	100	99.7	99.575	BD
CD30	TNFRSF8	0.0372	0.0607			0.04895	BD
CD31	PECAM1	0.0217	0.034	0		0.0185667	BD
CD32	FCGR2A	0.364	1.09	1.06		0.838	BD
CD33	CD33	0.64	0.399	4.24		1.75967	BD
CD34	CD34	0.0136	0.038			0.0258	BD
CD35	CR1	0.0148	0.0319			0.02335	BD
CD36	CD36	0.00895	0.0344			0.021675	BD
CD36L1	SCARB1	5.53	6.18	4.67	0.75	4.2825	BD
CD37	CD37	0	0			0	BD
CD38	CD38	5.97	2.61	0.029		2.86967	BD
CD39	ENTPD1	0.0783	0.0342			0.05625	BD
CD40	CD40	0.0337	0.0571			0.0454	BD
CD41a	ITGA2B/ITGB3	0.0226	0.0328			0.0277	BD
CD41b	ITGA2B	0.00775	0.0633			0.035525	BD
CD42a	GP9	0.0244	0.084			0.0542	BD
CD42b	GP1BA	0.0399	0.047			0.04345	BD
CD43	SPN	0.0384	0.0295			0.03395	BD
CD44	CD44	94.2	66.4	98		86.2	BD
CD45RA	PTPRC	0.0252	0.0366	0.018		0.0266	BD
CD45RB	PTPRC	0.0142	0.041	0		0.0184	BD
CD45RO	PTPRC	0.0598	0.0508	0		0.0368667	BD
CD46	CD46	99.8	99.9	99.7		99.8	BD
CD47	CD47	99.9	98.5	99.9	64.4	90.675	BD
CD48	CD48	0.0299	0.0537			0.0418	BD
CD49a	ITGA1	37.4	38.7	52		42.7	BD
CD49b	ITGA2	100	99.6	100		99.8667	BD
CD49c	ITGA3	99.9	99.2	100		99.7	BD
CD49d	ITGA4	8.4	5.55	1.85	1	4.2	BD
CD49e	ITGA5	99.8	99.1	99.8		99.5667	BD
CD49f	ITGA6	99.9	99.5	100	98.4	99.45	BD
CD50	ICAM3	0.00255	0.0367			0.019625	BD
CD51	ITGAV	1.34	5.76	0.36		2.48667	BD
CD52	CD52	0.0286	0.0433			0.03595	BioLegend
CD53	CD53	0.0192	0.0412			0.0302	BD
CD54	ICAM1	43.4	67	19.8	19.1	37.325	BD
CD55	CD55	99.7	99.6	100		99.7667	BD
CD56	NCAM1	2.32	1.71	0.73		1.58667	BD
CD57	B3GAT1	0.0345	0.529			0.28175	BD
CD58	CD58	99.5	99.1	100	99.7	99.575	BD
CD59	CD59	100	99.6	100		99.8667	BD
CD61	ITGB3	17.7	3.17	0.041		6.97033	BD
CD62e	SELE	0.0656	0.153			0.1093	BD
CD62L	SELL	1.11	0.511	9.5		3.707	BD
CD62P	SELP	0.4	0.609	0.00891		0.339303	BD
CD63	CD63	77.8	87	86.5		83.7667	BD
CD64	FCGR1A	0.0188	0.0238			0.0213	BD
CD65s	fucosylated antigenc	76.1	86.9			81.5	Abcam
CD66	CEACAM1	76.3	95.7	99.4		90.4667	BD
CD66b	CEACAM8	0	0.023			0.0115	BD
CD66c	CEACAM6	17.5	45	25	14	25.375	BD
CD68	CD68	0.224	0.0473			0.13565	BD
CD69	CD69	0.0139	0.0316			0.02275	BD
CD70	CD70	0.0211	0.0322			0.02665	BD
CD71	TFRC	28.7	82.9	87.9		66.5	BD
CD72	CD72	0.00508	0.0594			0.03224	BD
CD73	NT5E	99.9	99.6	99.9		99.8	BD
CD74	CD74	0.0157	0.0318			0.02375	BD
CD75	ST6GAL1	0.0225	0.0297			0.0261	BD
CD77	A4GALT	0.228	0.183	0.034		0.148333	BD
CD79a	CD79A	0.0121	0.0316			0.02185	BD
CD79b	CD79B	0.351	0.207	0.47		0.342667	BD
CD80	CD80	0.101	0.628	0.069		0.266	BD
CD81	CD81	93.9	98.5	99.6	81.4	93.35	BD
CD82	CD82	1.35	1.22			1.285	BioLegend
CD83	CD83	0.0241	0.0576			0.04085	BD
CD84	CD84	0.0267	0.103			0.06485	Biolegend
CD85a	LILRB3	0.0947	0.0773			0.086	Biolegend
CD85d	LILRB2	0.0644	0.0416			0.053	Biolegend
CD85g	LILRA4	2.35	1.41			1.88	BioLegend
CD85h	LILRA2	0.0416	0.0448			0.0432	Biolegend
CD85j	LILRB1	0.0995	0.141			0.12025	BD
CD86	CD86	0.81	2.15	0.72		1.22667	BD
CD87	PLAUR	0.757	3.09	0.017		1.288	BD
CD88	C5AR1	0.0255	0.0668			0.04615	BD
CD89	FCAR	0.0202	0.034			0.0271	BD
CD90	THY1	1.93	5.54	22.9	3.8	8.5425	BD
CD91	LRP1	6.05	7.46	3.45		5.65333	BD
CD92	SLC44A1	0.827	1.18			1.0035	Abcam
CD94	KLRD1	0.0255	0.0352			0.03035	BD
CD95	FAS	99.7	99.3			99.5	e-Bioscience
CD96	CD96	0.0302	0.0518			0.041	Biolegend
CD97	CD97	3.37	3.09			3.23	BD
CD98	SLC3A2	99.8	99.3	100		99.7	BD
CD99	CD99	3.36	2.09	0.14		1.86333	BD
CD100	SEMA4D	0.00713	0.0164			0.011765	e-Bioscience
CD101	CD101	0.0242	0.0586			0.0414	e-Bioscience
CD102	ICAM2	21.9	29.3	13.6	4.99	17.4475	BD
CD103	ITGAE	0.00985	0.0371			0.023475	BD
CD104	ITGB4	99.9	99.5	99.9		99.7667	BD
CD105	ENG	68	76.9			72.45	e-Bioscience
CD106	VCAM1	0.0478	0.0708			0.0593	BD
CD107a	LAMP1	0.304	1.18	0.34		0.608	BD
CD107b	LAMP2	0.00263	0.103			0.052815	BD
CD108	SEMA7A	33.3	72.4	70.8	22.3	49.7	BD
CD109	CD109	0.236	0.0699			0.15295	BD
CD110	MPL	0.00789	0.0284			0.018145	BD
CD111	PVRL1	97.6	99.3			98.45	BioLegend
CD112	PVRL2	0.0358	0.124			0.0799	BD
CD114	CSF3R	0.091	0.187			0.139	BD
CD115	CSF1R	0.0129	0.0367			0.0248	e-Bioscience
CD116	CSF2RA	0.618	0.948	52.6		18.0553	BD
CD117	KIT	0.338	2.66	8.37		3.78933	BD
CD118	LIFR	0.179	0.158			0.1685	R&D Systems
CD119	IFNGR1	97.7	99.1	96.7	94.8	97.075	BD
CD120a	TNFRSF1A	0.15	0.486			0.318	R&D Systems
CD120b	TNFRSF1B	0.28	0.942	0.39		0.537333	BD
CD122	IL2RB	0.231	0.502	49.6		16.7777	BD
CD123	IL3RA	0.139	0.18			0.1595	BD
CD124	IL4R	0.0279	0.315			0.17145	BD
CD125	IL5RA	1	N/A			1	R&D Systems
CD126	IL6R	1.09	0.38	3		1.49	BD
CD127	IL7R	0.707	N/A			0.707	BD
CD129	IL9R	0.594	0.654		0.129	0.459	BioLegend
CD130	IL6ST	14.2	61.5	55.2		43.6333	BD
CD131	CSF2RB	0.0243	0.0489			0.0366	e-Bioscience
CD132	IL2RG	0.383	1.42	72.7	0.119	18.6555	BD
CD133	PROM1	0.0491	0.0543			0.0517	Miltenyi
CD134	TNFRSF4	0.085	0.152			0.1185	BD
CD135	FLT3	0.0451	0.0908			0.06795	BD
CD136	MST1R	100	99.5			99.75	Beckman Coulter
CD137	TNFRSF9	N/A	0.136			0.136	BD
CD138	SDC1	5.36	0.697	0.43		2.16233	BD
CD140a	PDGFRA	0.0124	0.0715			0.04195	BD
CD140b	PDGFRB	0.042	0.361			0.2015	BD
CD141	THBD	99.3	99.4	88.5		95.7333	BD
CD142	F3	96.2	98.2	100	96.9	97.825	BD
CD143	ACE	0.111	0.65			0.3805	R&D Systems
CD144	CDH5	0.0305	0.142			0.08625	BD
CD146	MCAM	99.7	99.3	99.8		99.6	BD
CD147	BSG	99.5	99.7	100	99.3	99.625	BD
CD148	PTPRJ	56.4	46.3		10.3	37.6667	R&D Systems
CD150	SLAMF1	0.0127	0.071			0.04185	BD
CD151	CD151	1.82	58	17.5	7.06	21.095	BD
CD152	CTLA4	0.0553	0.139			0.09715	BD
CD154	CD40LG	0.0255	0.138			0.08175	BD
CD155	PVR	100	99.6			99.8	e-Bioscience
CD157	BST1	13	4.89	51.8		23.23	MBL
CD158a	KIR2DL1	0.821	N/A			0.821	BD
CD158b	KIR2DL2	0.0398	0.162			0.1009	BD
CD158b2	KIR2DL3	0.0417	0.118			0.07985	BD
CD158d	KIR2DL4	0.0447	0.0441			0.0444	R&D Systems
CD158e2	KIR3DS1	1.28	2.07	0.44	0.468	1.0645	BD
CD158f	KIR2DL5A	0.0677	0.151			0.10935	BioLegend
CD158i	KIR2DS4	0.051	0.0315			0.04125	Miltenyi
CD159a	KLRC1	0.28	0.14			0.21	R&D Systems
CD159c	KLRC2	1.5	1.07			1.285	R&D Systems
CD161	KLRB1	0.0276	0.0555			0.04155	BD
CD162	SELPLG	0.0683	0.969			0.51865	BD
CD163	CD163	0.0126	0.115			0.0638	BD
CD164	MUC24	1.34	2.01	17.4		6.91667	BD
CD165	CD165	0.0563	0.113			0.08465	e-Bioscience
CD166	ALCAM	99.8	99.6	100		99.8	BD
CD167	DDR1	0.653	0.381			0.517	BioLegend
CD169	SIGLEC1	0.0169	0.0323			0.0246	Biolegend
CD170	SIGLEC5	18.8	4.57			11.685	R&D Systems
CD171	L1CAM	0.175	0.0584			0.1167	e-Bioscience
CD172a	SIRPA	50.8	98.8			74.8	BioLegend
CD172b	SIRPB1	0.0273	0.186			0.10665	BD
CD172g	SIRPG	0.0479	0.101			0.07445	BioLegend
CD175s	Sialyl-Tn antigen c	8.88	3.17			6.025	Abcam
CD177	CD177	0.143	0.331			0.237	Abcam
CD178	FASLG	0.0802	0.177			0.1286	BioLegend
CD180	CD180	0.0448	0.182			0.1134	BD
CD181	CXCR1	0.555	0.533	74.8	0.949	19.2092	BD
CD182	CXCR2	0.312	1.07		0.548	0.643333	BD
CD183	CXCR3	0.0331	0.0556			0.04435	BD
CD184	CXCR4	0.128	0.364	0.85		0.447333	BD
CD185	CXCR5	0.017	0.118			0.0675	BD
CD186	CXCR6	0.0614	0.0206			0.041	BioLegend
CD191	CCR1	0.0235	0.056			0.03975	R&D Systems
CD192	CCR2	0.0588	0.017			0.0379	BD
CD193	CCR3	1.95	1.83		1.73	1.83667	BD
CD194	CCR4	0.0697	0.114			0.09185	BioLegend
CD195	CCR5	1.36	0.283	0.87	0.11	0.65575	BD
CD196	CCR6	0.0825	0.12			0.10125	BD
CD197	CCR7	0.0575	0.0502			0.05385	BD
CD200	CD200	0.0264	0.087			0.0567	BD
CD201	PROCR	55.7	32.8	81.5		56.6667	BD
CD203c	ENPP3	0.0978	0.0958			0.0968	BioLegend
CD205	LY75	61.3	41.2	0.93		34.4767	BD
CD206	MRC1	0.0246	0.0635			0.04405	BD
CD208	LAMP3	0.0382	0.0663			0.05225	BD
CD209	CD209	0.0265	0.0689			0.0477	BD
CD212	IL12RB1	0.0879	0.0742			0.08105	BD
CD213a2	IL13RA2	0.589	1.05		0.242	0.627	Abcam
CD217	IL17RA	0.257	0.206			0.2315	bioLegend
CD218b	IL18RAP	0.824	0.29			0.557	R&D Systems
CD220	INSR	0.0663	0.0338			0.05005	R&D Systems
CD221	IGF1R	99	98.2	99.6	96.1	98.225	BD
CD222	IGF2R	98.3	99.6			98.95	BioLegend
CD223	LAG3	94.1	57.4		71	74.1667	R&D Systems
CD226	CD226	0.296	0.233	0.11		0.213	BD
CD227	MUC1	2.43	2.09	6.97	1.31	3.2	BD
CD229	LY9	0.0762	0.0894			0.0828	R&D Systems
CD230	PRNP	99.9	99			99.45	e-Bioscience
CD235a	GYPA	0.888	1.8	45.7		16.1293	BD
CD243	ABCB1	0.12	0.805			0.4625	Beckman Coulter
CD244	CD244	0.0154	0.0726			0.044	BD
CD245	NPAT	46.2	21			33.6	BioLegend
CD247	CD247	2.22	0.207			1.2135	AbD Serotech
CD253	TNFSF10	2.37	N/A			2.37	BD
CD254	TNFSF11	0.148	0.293			0.2205	bioLegend
CD255	TNFSF12	0.991	0.978	2.21		1.393	BD
CD256	TNFSF13	0.559	0.272			0.4155	BD
CD257	TNFSF13B	0.557	0.764			0.6605	BioLegend
CD258	TNFSF14	0.0285	0.0663			0.0474	R&D Systems
CD261	TNFRSF10A	92.1	82			87.05	BioLegend
CD262	TNFRSF10B	90.3	82.1			86.2	R&D Systems
CD263	TNFRSF10C	2.81	N/A			2.81	R&D Systems
CD264	TNFRSF10D	36.9	85.8		76.6	66.4333	R&D Systems
CD266	TNFRSF12A	0.991	0.978	2.21	0.138	1.07925	BioLegend
CD267	TNFRSF13B	1.17	N/A	29	1.62	10.5967	BD
CD268	TNFRSF13C	1.31	N/A	21.6	1.19	8.03333	BD
CD269	TNFRSF17	0.108	0.0499			0.07895	R&D Systems
CD271	NGFR	87.7	21.9	52.2		53.9333	BD
CD272	BTLA	3.1	N/A			3.1	BD
CD274	CD274	74.5	N/A			74.5	BD
CD275	ICOSLG	0.173	0.808	0.32	1.07	0.59275	BD
CD276	CD276	99.7	99.4			99.55	BioLegend
CD277	BTN3A1	0.0502	0.0808			0.0655	e-Bioscience
CD278	ICOS	0.0107	0.0608			0.03575	BD
CD279	PDCD1	0.05	0.14			0.095	BD
CD281	TLR1	0.0532	0.069			0.0611	BioLegend
CD282	TLR2	0.00498	0.0171			0.01104	BD
CD283	TLR3	N/A	0.867			0.867	e-Bioscience
CD284	TLR4	0.554	0.496			0.525	R&D Systems
CD286	TLR6	0.0578	0.177			0.1174	BioLegend
CD288	TLR8	0.179	0.67			0.4245	Abcam
CD289	TLR9	0.0462	0.282			0.1641	BD
CD290	TLR10	0.177	0.147			0.162	Imgenex
CD292	BMPR1A	0.058	0.0598			0.0589	R&D Systems
CD294	GPR44	0.11	0.0501			0.08005	BD
CD295	LEPR	13.9	6			9.95	R&D Systems
CD298	ATP1B3	100	99.9			99.95	MBL
CD299	CLEC4M	0.0927	0.0996			0.09615	R&D Systems
CD300a	CD300A	0.0214	0.068			0.0447	Abcam
CD300c	CD300C	0.0896	0.0179			0.05375	BioLegend
CD300e	CD300E	0.0372	0.0711			0.05415	BioLegend
CD301	CLEC10A	1.44	0.267			0.8535	Imgenex
CD303	CLEC4C	0.0259	0.0749			0.0504	Miltenyi
CD304	NRP1	1.72	0.297			1.0085	Miltenyi
CD305	LAIR1	0.0282	0.176			0.1021	BD
CD307	FCRL5	0.0303	0.0569			0.0436	BioLegend
CD309	KDR	0.131	0.26			0.1955	R&D Systems
CD312	EMR2	1.25	0.519			0.8845	AbD Serotech
CD314	KLRK1	2.55	N/A	2.02	0.685	1.75167	BD
CD317	BST2	0.68	1.71			1.195	BioLegend
CD318	CDCP1	100	99.6			99.8	R&D Systems
CD319	SLAMF7	N/A	0.172			0.172	R&D Systems
CD321	F11R	99.7	99.2	99.9		99.6	BD
CD322	JAM2	0.426	0.346			0.386	AbD Serotech
CD324	CDH1	0.0923	0.0953			0.0938	BD
CD325	CDH2	0.0438	0.0568			0.0503	e-Bioscience
CD326	EPCAM	98.7	98.5	99.5		98.9	BD
CD328	SIGLEC7	0.0704	1.71			0.8902	BD
CD332	FGFR2	0.0672	0.0388			0.053	R&D Systems
CD334	FGFR4	0.0274	0.0518			0.0396	BioLegend
CD335	NCR1	0.0941	0.326			0.21005	BD
CD336	NCR2	0.0139	0.03			0.02195	BD
CD337	NCR3	4.26	N/A	65.1	1.53	23.63	BD
CD338	ABCG2	0.121	0.151			0.136	BioLegend
CD339	JAG1	0.0237	0.0279			0.0258	R&D Systems
CD340	ERBB2	99.1	97	99.4	95.4	97.725	BD
CD344	FZD4	0.2	0.0807			0.14035	BioLegend
CD349	FZD9	0.0801	0.0432			0.06165	BioLegend
CD360	IL21R	0.026	0.0737			0.04985	BD
CDH3	CDH3	49.3	18.1			33.7	R&D Systems
CDw93	CDW93	0.241	0.567	20.5		7.10267	BD
CDw198	CCR8	4.32	0.146			2.233	R&D Systems
CDw199	CCR9	0.0856	0.0325			0.05905	BD
CDw210	IL10RA	0.0647	0.115			0.08985	BD
CDw218a	IL18R1	24.9	20			22.45	e-Bioscience
CDw329	SIGLEC8	0.0274	0.0685			0.04795	BD
CLIP	CD74	0.00475	0.0254			0.015075	BD
DCIR	CLEC4A	0.0568	0.0353			0.04605	BD
EGFR	EGFR	96.6	91.3	99		95.6333	BD
FMC7	MS4A1	0.248	0.092			0.17	BD
FMLPR	FPR1	0.0245	0.0605			0.0425	BD
FOXP3	FOXP3	0.0561	N/A			0.0561	BD
Galectin-3	LGALS3	0.0334	0.114			0.0737	BD
HLA-A2	HLA-A	99.4	99.6			99.5	BD
HLA-ABC	ABCA1	99.1	99.3	99.9		99.4333	BD
HLA-DM	HFE	0.953	1.69	0.024		0.889	BD
HLA-DR	HFE	0.016	0.0509			0.03345	BD
HMPT-PRGN	Unknown	0.566	0.372	0.42		0.452667	BD
ITGB7	ITGB7	0.0191	0.0352			0.02715	BD
LTBR	LTBR	99.3	85.1	98.3		94.2333	BD
MIC A&B	MICA/MICB	94.3	89	19.2		67.5	BD
NPM-ALK	ACVRL1	0.0232	0.105			0.0641	BD
PAC-1	ADCYAP1R1	0.423	0.147	0.98		0.516667	BD
PDPN	PDPN	71.3	89.7		36.8	65.9333	BioLegend
SSEA-3	FUT4	3.16	N/A	0.47	0.132	1.254	BD
SSEA-4	FUT4	0.632	3.11	2.58	0.709	1.75775	BD
TCR ab	TRA/TRB	0.0374	0.294			0.1657	BD
TCR gd	TRG/TRD	0.805	N/A	4.43	0.692	1.97567	BD
TCR Vb8	TRB	1.49	1.07	23.2	0.805	6.64125	BD
TPBG	TPBG	0.228	0.0746			0.1513	R&D Systems
Additional Table 1. Cell surface marker expression in multiple independently-derived strains of primary human
tracheal basal cells. aThe data from these strains were obtained in a high-throughput FACS staining and analysis format.
bThe data in this category were derived from multiple strains of basal cells that did not include strains 23, 38, or 37, and
were obtained with FACS staining in a standard single tube format. cAntibody recognizes a carbohydrate antigen and
not a specific gene product. N/A=not available.
