# Supplementary material for: Cell surface marker profiling of human tracheal basal cells reveals distinct subpopulations, identifies MST1/MSP as a mitogenic signal, and identifies new biomarkers for lung squamous cell carcinomas
Source: Respir Res. 2014 Dec 31;15(1):160. doi: 10.1186/s12931-014-0160-8 (PMC4343068; doi:10.1186/s12931-014-0160-8)
Supplement: Additional file 4: Table S4. — Analysis of lung squamous cell carcinoma enrichment of mRNA expression of surface markers detected on tracheal basal cells. This table summarizes the degree of enrichment of basal cell marker expression in patient lung SQCCs relative to ADCs using TCGA RNA-seq data. [file 12931_2014_160_MOESM4_ESM.xls]

## Sheet: Sheet1
Marker	Gene	Average adenocarcinoma (ADC) expression intensity	Average squamous cell (SQCC) expression intensity	Fold_enrichment (SQCC/ADC)	Adjusted t-test p-value
CD71	TFRC	2974.65	18406.4	6.18774	4.59228e-92
CD49f	ITGA6	2214.83	8996.6	4.06198	1.36693e-69
CD271	NGFR	62.3429	664.691	10.6619	2.6654e-55
CD9	CD9	8450.41	23349.2	2.76308	3.02729e-51
CD98	SLC3A2	3509.26	6625.59	1.88803	2.09953e-37
CD44	CD44	7474.52	15392.9	2.05938	1.07027e-32
PDPN	PDPN	646.34	1798.33	2.78233	9.49816e-24
CD221	IGF1R	1706.26	3202.51	1.87691	3.80162e-22
CD276	CD276	2356.26	3371.84	1.43102	1.33333e-21
CD104	ITGB4	5056.67	10971.6	2.16973	2.87128e-21
CD321	F11R	8507.44	12268.1	1.44204	7.02534e-16
CD268	TNFRSF13C	13.571	21.8631	1.61102	1.18028e-14
CD36L1	SCARB1	846.399	1207.68	1.42685	3.3722e-14
CD49E	ITGA5	2543.07	3585.21	1.4098	1.52702e-12
CD217	IL17RA	339.578	459.335	1.35266	4.52824e-12
CD141	THBD	933.961	2282.04	2.4434	9.68919e-12
CD10	MME	327.16	1124.52	3.43723	1.58798e-11
LTBR	LTBR	2945.9	3950.82	1.34112	2.00182e-10
EGFR	EGFR	1748.35	3677.16	2.10322	3.14707e-10
CD138	SDC1	15488.6	22142.4	1.42959	9.16315e-07
CD222	IGF2R	4311.52	5282.29	1.22516	3.26555e-05
CD172a	SIRPA	1284.51	1747.73	1.36062	4.10698e-05
CD99	CD99	2596.37	3208.8	1.23588	0.000545473
CD49B	ITGA2	2435.06	2825.85	1.16048	0.00157264
CD51	ITGAV	4651.78	5376.71	1.15584	0.0610085
CDW218a	IL18R1	87.5999	108.845	1.24253	0.0666059
CD223	LAG3	142.878	176.193	1.23317	0.269544
CD90	THY1	2495.32	2979.56	1.19406	0.352183
CD91	LRP1	7623.34	8943.83	1.17322	0.457408
CD275	ICOSLG	243.446	331.796	1.36291	0.544433
PAC1	ADCYAP1R1	0.950467	2.78145	2.92641	1
CD166	ALCAM	5661.01	4778.95	0.844187	1
CD13	ANPEP	1800.39	535.214	0.297277	1
B2M	B2M	70754.8	55566.1	0.785333	1
CD147	BSG	11613.5	10716.4	0.922751	1
CD157	BST1	123.848	117.418	0.948077	1
CD193	CCR3	10.1695	6.36188	0.625582	1
CD195	CCR5	303.233	217.361	0.716813	1
CDW198	CCR8	16.7343	15.7435	0.940789	1
CD151	CD151	8272.95	4219.54	0.510041	1
CD164	MUC24	8133.28	7062.28	0.868319	1
CD1B	CD1B	27.9179	9.25317	0.331443	1
CD2	CD2	453.867	345.9	0.762118	1
CD22	CD22	173.151	126.417	0.730094	1
CD226	CD226	39.3903	32.5865	0.827272	1
CD24	CD24	8326.04	11655.6	1.3999	1
CD33	CD33	121.887	80.0975	0.657147	1
CD46	CD46	11351.1	6021.23	0.530451	1
CD47	CD47	5281.97	2935.54	0.555766	1
CD55	CD55	10409.9	2108.05	0.202504	1
CD58	CD58	348.424	363.179	1.04235	1
CD59	CD59	12908.5	9855.55	0.763496	1
CD6	CD6	282.037	228.939	0.811735	1
CD63	CD63	22206.8	10309.1	0.464232	1
CD7	CD7	268.521	219.689	0.818145	1
CD81	CD81	11569.8	9390.05	0.811599	1
CD86	CD86	439.203	362.585	0.825552	1
CD66	CEACAM1	1419.46	567.707	0.399946	1
CD66C	CEACAM6	49119.8	5302.02	0.107941	1
CD21	CR2	281.401	146.083	0.519127	1
CD116	CSF2RA	351.559	159.903	0.454838	1
CD181	CXCR1	21.7679	35.6676	1.63854	1
CD182	CXCR3	137.718	83.2937	0.604812	1
CD184	CXCR4	1966.02	2031.9	1.03351	1
CD326	EPCAM	11044	5319.89	0.481699	1
CD340	ERBB2	8254.02	3267.46	0.395863	1
CD142	F3	3168.28	2157.35	0.68092	1
CD95	FAS	568.168	496.66	0.874143	1
CD32	FCGR2A	2150.7	1421.26	0.660838	1
CD15	FUT4	308.693	248.786	0.805933	1
CD235a	GYPA	0.322645	0.135784	0.420846	1
CD54	ICAM1	11060.3	4408.88	0.398624	1
CD102	ICAM2	512.844	294.718	0.574674	1
CD119	IFNGR1	2816.1	3210.09	1.13991	1
CD213a2	IL13RA2	38.7961	79.9334	2.06034	1
CD218b	IL18RAP	24.0667	27.766	1.15371	1
CD122	IL2RB	534.738	567.578	1.06141	1
CD132	IL2RG	1036.14	858.547	0.828601	1
CD126	IL6R	701.505	389.611	0.555394	1
CD130	IL6ST	1231.64	574.749	0.466653	1
CD129	IL9R	10.473	10.3395	0.987253	1
CD49A	ITGA1	1107.66	622.209	0.561733	1
CD49C	ITGA3	11757.1	5627.65	0.47866	1
CD49D	ITGA4	586.746	526.293	0.896969	1
CD29	ITGB1	14614.5	11866.4	0.811959	1
CD309	KDR	1517.85	472.649	0.311394	1
CD117	KIT	1740.2	738.596	0.424432	1
CD314	KLRK1	101.295	79.1496	0.781378	1
CD107a	LAMP1	7654.6	9487.04	1.23939	1
CD295	LEPR	520.241	265.132	0.509632	1
CD205	LY75	831.031	684.929	0.824192	1
CD146	MCAM	1810.19	1854.01	1.02421	1
CD136	MST1R	851.738	375.758	0.441166	1
CD227	MUC1	23088.2	2918.25	0.126396	1
CD56	NCAM1	72.6697	169.273	2.32935	1
CD337	NCR3	19.6776	13.7771	0.700142	1
CD304	NRP1	4265.44	1705.41	0.399821	1
CD73	NT5E	2024.38	636.598	0.314466	1
CD201	PROCR	503.261	473.104	0.940076	1
CD148	PTPRJ	1261.09	721.67	0.572261	1
CD62L	SELL	500.331	396.863	0.793202	1
CD108	SEMA7A	407.954	345.075	0.845867	1
CD261	TNFRSF10A	227.007	171.123	0.753822	1
CD262	TNFRSF10B	1956.23	1462.32	0.747522	1
CD264	TNFRSF10D	261.899	212.147	0.810033	1
CD266	TNFRSF12A	2055.07	1202.24	0.585015	1
CD267	TNFRSF13B	25.7826	14.8563	0.576214	1
CD120a	TNFRSF1A	3621.24	3726.68	1.02912	1
CD120b	TNFRSF1B	1349.16	1072.14	0.794671	1
CD255	TNFSF12	642.208	371.377	0.578282	1
Additional Table 4. Analysis of lung squamous cell carcinoma enrichment of mRNA expression of surface markers detected on tracheal basal cells.
