# Supplementary material for: Cell surface marker profiling of human tracheal basal cells reveals distinct subpopulations, identifies MST1/MSP as a mitogenic signal, and identifies new biomarkers for lung squamous cell carcinomas
Source: Respir Res. 2014 Dec 31;15(1):160. doi: 10.1186/s12931-014-0160-8 (PMC4343068; doi:10.1186/s12931-014-0160-8)
Supplement: Additional file 5: Table S5. — Analysis of lung squamous cell carcinoma enrichment of mRNA expression of surface markers not detected on tracheal basal cells. This table summarizes the degree of enrichment of expression of markers not detected on tracheal basal cells by FACS, in patient lung SQCCs relative to ADCs using TCGA RNA-seq data. [file 12931_2014_160_MOESM5_ESM.xls]

## Sheet: Sheet1
Marker	Gene	Average adenocarcinoma (ADC) expression intensity	Average squamous cell (SQCC) expression intensity	Fold_enrichment (SQCC/ADC)	Adjusted t-test p-value
CD339	JAG1	1094.7	7293.88	6.66288	3.86396e-110
CD332	FGFR2	570.465	2211.76	3.87712	2.22975e-35
CD41B	ITGA2B	17.1723	19.9212	1.16008	4.78587e-05
CD325	CDH2	105.775	258.08	2.43989	0.000173934
CD200	CD200	188.738	353.796	1.87453	0.00101061
CD30	TNFRSF8	30.3191	48.7294	1.60722	0.0168371
CD103	ITGAE	362.435	415.073	1.14523	0.0348994
CD349	FZD9	56.5481	42.7992	0.756863	0.0731663
CD70	CD70	20.3738	67.4896	3.31256	0.239748
CD40	CD40	712.957	846.469	1.18727	0.29885
CD158d	KIR2DL4	11.853	14.859	1.25361	0.663087
CD243	ABCB1	58.0942	44.3987	0.764252	1
CD292	BMPR1A	520.919	519.612	0.99749	1
CD277	BTN3A1	1155.36	858.099	0.742708	1
CD88	C5AR1	501.719	448.521	0.893967	1
CD191	CCR1	476.035	306.837	0.644568	1
CD192	CCR2	168.051	94.9131	0.564787	1
CD197	CCR7	174.245	125.531	0.720425	1
CDw199	CCR9	4.10899	1.18725	0.28894	1
CD101	CD101	80.7829	78.6084	0.973082	1
CD19	CD19	75.0422	68.5567	0.913576	1
CD1A	CD1A	267.355	88.0906	0.329489	1
CD1D	CD1D	70.6927	53.5038	0.75685	1
CD209	CD209	255.554	222.044	0.868872	1
CD244	CD244	38.8657	37.5863	0.967082	1
CD28	CD28	107.025	81.9324	0.765544	1
CD300a	CD300A	352.456	339.247	0.962521	1
CD300c	CD300C	67.6204	50.2336	0.742877	1
CD34	CD34	962.73	628.917	0.653264	1
CD36	CD36	479.167	559.855	1.16839	1
CD37	CD37	698.613	493.753	0.706762	1
CD3	CD3D	210.391	162.888	0.774213	1
CD4	CD4	2564.31	1813.2	0.70709	1
CD48	CD48	554.171	470.037	0.84818	1
CD5	CD5	226.414	153.459	0.67778	1
CD52	CD52	934.577	536.065	0.573592	1
CD53	CD53	1480.59	1228.45	0.829701	1
CD69	CD69	262.703	168.089	0.639846	1
CD74	CD74	90650.5	43387.4	0.478623	1
CD79A	CD79A	697.655	644.857	0.924322	1
CD83	CD83	593.304	567.294	0.956162	1
CD8	CD8A	408.926	370.286	0.905508	1
CD96	CD96	277.343	194.196	0.700202	1
CD324	CDH1	10573.1	9476.6	0.896297	1
CD66B	CEACAM8	8.94041	0.51246	0.0573195	1
DCIR	CLEC4A	121.464	94.635	0.779118	1
CD303	CLEC4C	1.99546	1.80216	0.903133	1
CD299	CLEC4M	1.83299	2.15732	1.17694	1
CD35	CR1	196.656	125.915	0.640279	1
CD115	CSF1R	1864.56	1308.5	0.701774	1
CD131	CSF2RB	510.046	621.246	1.21802	1
CD183	CXCR3	137.718	83.2937	0.604812	1
CD186	CXCR6	189.88	173.507	0.913772	1
CD203c	ENPP3	226.746	34.297	0.151258	1
CD39	ENTPD1	1238.55	1099.44	0.887683	1
CD89	FCAR	16.1426	13.4876	0.835531	1
CD23	FCER2	27.869	15.9668	0.572921	1
CD64	FCGR1A	202.824	165.827	0.817591	1
CD307	FCRL5	260.74	315.854	1.21137	1
CD334	FGFR4	280.495	193.741	0.69071	1
CD135	FLT3	19.2909	15.1149	0.783522	1
FMLP-R	FPR2	57.2037	61.1532	1.06904	1
CD42B	GP1BA	22.2675	19.5749	0.87908	1
CD42A	GP9	0.719639	0.265086	0.36836	1
CD50	ICAM3	611.717	466.794	0.763088	1
CD278	ICOS	58.6534	56.997	0.971759	1
CDw210b	IL10RB	1397.42	1130.37	0.808899	1
CD212	IL12RB1	89.7961	84.3092	0.938897	1
IL21R	IL21R	172.254	165.504	0.960812	1
CD25	IL2RA	154.82	179.295	1.15808	1
CD220	INSR	1638	1193.66	0.728727	1
CD11A	ITGAL	754.262	566.23	0.750707	1
CD11B	ITGAM	643.314	480.429	0.746803	1
CD18	ITGB2	4315.13	2732.51	0.633239	1
ITGB7	ITGB7	364.005	326.044	0.895712	1
CD158i	KIR2DS4	5.87103	2.46675	0.420157	1
CD161	KLRB1	108.244	62.1084	0.573782	1
CD94	KLRD1	50.404	54.5906	1.08306	1
CD208	LAMP3	2384.01	2050.66	0.860172	1
CD85h	LILRA2	177.587	49.2017	0.277057	1
CD85d	LILRB2	235.036	226.386	0.963198	1
CD85a	LILRB3	163.986	140.051	0.854045	1
CD229	LY9	112.108	91.0991	0.8126	1
CD110	MPL	17.0251	12.6373	0.742274	1
CD206	MRC1	1716.55	706.934	0.411833	1
CD20	MS4A1	274.522	174.129	0.6343	1
CD336	NCR2	0.410496	0.346137	0.843217	1
CD140A	PDGFRA	1258.12	1532.7	1.21825	1
CD31	PECAM1	1360.89	899.081	0.660657	1
CD133	PROM1	786.396	309.331	0.393352	1
CD45RO	PTPRC	1700.18	1289.02	0.758166	1
CD100	SEMA4D	983.155	1072.61	1.09099	1
CD169	SIGLEC1	625.43	445.152	0.711754	1
CDW329	SIGLEC9	95.8763	72.0506	0.751496	1
CD150	SLAMF1	71.1761	64.4099	0.904937	1
CD43	SPN	432.048	248.2	0.574474	1
CD75	ST6GAL1	3220.55	2123.46	0.659348	1
CD281	TLR1	265.133	264.356	0.997069	1
CD282	TLR2	1135.3	595.846	0.524834	1
CD258	TNFSF14	17.5438	9.07041	0.517016	1
CD106	VCAM1	986.082	1230.61	1.24798	1
Additional Table 5. Analysis of lung squamous cell carcinoma enrichment of mRNA expression of surface markers not detected on tracheal basal cells.
