# Supplementary material for: Cell surface marker profiling of human tracheal basal cells reveals distinct subpopulations, identifies MST1/MSP as a mitogenic signal, and identifies new biomarkers for lung squamous cell carcinomas
Source: Respir Res. 2014 Dec 31;15(1):160. doi: 10.1186/s12931-014-0160-8 (PMC4343068; doi:10.1186/s12931-014-0160-8)
Supplement: Additional file 6: Table S2. — Mean frequencies of potential human tracheal basal cell subpopulations and their variations between different primary basal cell strains. This table summarizes the most reproducibly detected cell surface markers and statistical analysis. [file 12931_2014_160_MOESM6_ESM.xls]

## Sheet: Sheet1
		Frequency (percent positive cells)				Mean				Microarray	Basal Cell
Marker	Gene	Strain 23a	Strain 38a	Strain 37a	Strainb	Frequency	SEc	95% confidence intervald	ne	Signalg	Enrichedg
CD49b	ITGA2	100	99.6	100		99.8667	0.077	99.6 - 100	3	13.2859
CD59	CD59	100	99.6	100		99.8667	0.077	99.6 - 100	3	13.8114
CD166	ALCAM	99.8	99.6	100		99.8	0.0667	99.6 - 100	3	13.6725
CD46	CD46	99.8	99.9	99.7		99.8	0.0333	99.7 - 99.0	3	12.9253
CD73	NT5E	99.9	99.6	99.9		99.8	0.0577	99.6 - 100	3	12.822	Yes
CD104	ITGB4	99.9	99.5	99.9		99.7667	0.077	99.5 - 100	3	13.2655	Yes
CD55	CD55	99.7	99.6	100		99.7667	0.0694	99.6 - 100	3	12.4018
CD49c	ITGA3	99.9	99.2	100		99.7	0.145	99.3 - 100	3	12.0782	Yes
CD98	SLC3A2	99.8	99.3	100		99.7	0.12	99.3 - 100	3	12.6462
CD147	BSG	99.5	99.7	100	99.3	99.625	0.0746	99.4 - 99.8	4	12.2663
CD146	MCAM	99.7	99.3	99.8		99.6	0.0882	99.3 - 99.9	3	11.0967	Yes
CD276	CD276	99.7	99.4		99.7	99.6	0.0577	99.4 - 99.8	3	9.63192
CD321	F11R	99.7	99.2	99.9		99.6	0.12	99.2 - 100	3	14.1547
CD29	ITGB1	99.8	98.8	100	99.7	99.575	0.133	99.2 - 100	4	15.2285	Yes
CD58	CD58	99.5	99.1	100	99.7	99.575	0.0944	99.3 - 99.9	4	11.5293
CD49e	ITGA5	99.8	99.1	99.8		99.5667	0.135	99.2 - 100	3	10.8592	Yes
b2-microglobulin	B2M	99.7	98.8	100		99.5	0.208	98.9 - 100	3	15.0642
CD49f	ITGA6	99.9	99.5	100	98.4	99.45	0.183	98.9 - 100	4	13.5192	Yes
HLA-ABC	ABCA1	99.1	99.3	99.9		99.4333	0.139	99.0 - 99.9	3	N/A
CD326	EPCAM	98.7	98.5	99.5		98.9	0.176	98.4 - 99.4	3	13.3836
CD221	IGF1R	99	98.2	99.6	96.1	98.225	0.382	97.1 - 99.4	4	11.6499
CD9	CD9	96.7	96.9	99.9		97.8333	0.598	96.0 - 99.6	3	13.9705
CD142	F3	96.2	98.2	100	96.9	97.825	0.418	96.6 - 99.1	4	13.6605
CD340	ERBB2	99.1	97	99.4	95.4	97.725	0.47	96.3 - 99.1	4	9.94261
CD119	IFNGR1	97.7	99.1	96.7	94.8	97.075	0.452	95.7 - 98.4	4	12.4951
CD141	THBD	99.3	99.4	88.5		95.7333	2.09	89.5 - 100	3	12.0313	Yes
EGFR	EGFR	96.6	91.3	99		95.6333	1.31	91.7 - 99.6	3	14.4249	Yes
LTBR	LTBR	99.3	85.1	98.3		94.2333	2.64	86.3 - 100	3	10.6504
CD81	CD81	93.9	98.5	99.6	81.4	93.35	2.08	87.1 - 99.6	4	13.4488
CD47	CD47	99.9	98.5	99.9	64.4	90.675	4.38	77.5 - 100	4	12.9031
CD66	CEACAM1	76.3	95.7	99.4		90.4667	4.14	78.0 - 100	3	9.3005
CD44	CD44	94.2	66.4	98		86.2	5.75	69 - 100	3	13.5626	Yes
CD63	CD63	77.8	87	86.5		83.7667	1.72	78.6 - 88.9	3	14.4893
CD172a	SIRPA	50.8	98.8		99.3	82.9667	9.29	55.1 - 100	3	9.2459
CD24	CD24	74.9	98.7	98	27.8	74.85	8.32	49.9 - 99.8	4	15.3528
CD223	LAG3	94.1	57.4		71	74.1667	6.18	55.6 - 92.7	3	6.36526
MIC A&B	MICA/MICB	94.3	89	19.2		67.5	14	25.5 - 100	3	N/A
CD71	TFRC	28.7	82.9	87.9		66.5	10.9	33.8 - 99.2	3	12.3118
CD264	TNFRSF10D	36.9	85.8		76.6	66.4333	8.66	40.5 - 92.4	3	10.3562	Yes
PDPN	PDPN	71.3	89.7		36.8	65.9333	8.95	39.1 - 92.8	3	10.2705
CD201	PROCR	55.7	32.8	81.5		56.6667	8.12	32.3 - 81.0	3	11.2075	Yes
CD271	NGFR	87.7	21.9	52.2		53.9333	11	20.9 - 86.9	3	6.28611
CD108	SEMA7A	33.3	72.4	70.8	22.3	49.7	6.42	30.4 - 69.0	4	8.69848
CD130	IL6ST	14.2	61.5	55.2		43.6333	8.56	18.0 - 69.3	3	12.3867
CD49a	ITGA1	37.4	38.7	52		42.7	2.69	34.6 - 50.8	3	4.28435
CD148	PTPRJ	56.4	46.3		10.3	37.6667	8.08	13.4 - 61.9	3	7.31105
CD54	ICAM1	43.4	67	19.8	19.1	37.325	5.7	20.2 - 54.4	4	7.66026
CD205	LY75	61.3	41.2	0.93		34.4767	10.2	3.9 - 65.1	3	8.10417
CD66c	CEACAM6	17.5	45	25	14	25.375	3.47	15.0 - 35.8	4	13.9837
CD337	NCR3	4.26	N/A	65.1	1.53	23.63	8.98	0 - 50.6	3	4.53716
CD157	BST1	13	4.89	51.8		23.23	8.36	0 - 48.3	3	3.6603
CD151	CD151	1.82	58	17.5	7.06	21.095	6.36	2.0 - 40.2	4	10.7639
CD10	MME	9.02	27.7	24		20.24	3.3	10.3 - 30.1	3	6.31302
CD181	CXCR1	0.555	0.533	74.8	0.949	19.2092	9.26	0 - 47.0	4	5.19468
CD132	IL2RG	0.383	1.42	72.7	0.119	18.6555	9.01	0 - 45.7	4	5.70502
CD116	CSF2RA	0.618	0.948	52.6		18.0553	9.97	0 - 48.0	3	6.47419
CD102	ICAM2	21.9	29.3	13.6	4.99	17.4475	2.62	9.6 - 25.3	4	6.67498
CD122	IL2RB	0.231	0.502	49.6		16.7777	9.48	0 - 45.2	3	6.41374
CD235a	GYPA	0.888	1.8	45.7		16.1293	8.54	0 - 41.7	3	6.93811
CD13	ANPEP	9.3	5.37	14.4	25.3	13.5925	2.16	7.1 - 20.1	4	6.10962
CD267	TNFRSF13B	1.17	N/A	29	1.62	10.5967	3.98	0 - 22.5	3	7.04694
CD90	THY1	1.93	5.54	22.9	3.8	8.5425	2.42	1.3 - 15.8	4	5.81736
CD268	TNFRSF13C	1.31	N/A	21.6	1.19	8.03333	2.94	0 - 16.9	3	5.19976
CDw93	CDW93	0.241	0.567	20.5		7.10267	3.87	0 - 18.7	3	N/A
CD164	MUC24	1.34	2.01	17.4		6.91667	3.03	0 - 16.0	3	12.9017
TCR Vb8	TRB	1.49	1.07	23.2	0.805	6.64125	2.76	0 - 14.9	4	N/A
CD91	LRP1	6.05	7.46	3.45		5.65333	0.678	3.6 - 7.7	3	7.32651
CD36L1	SCARB1	5.53	6.18	4.67	0.75	4.2825	1.22	0.6 - 7.9	4	10.2751	Yes
CD49d	ITGA4	8.4	5.55	1.85	1	4.2	0.857	1.6 - 6.8	4	5.52106
CD117	KIT	0.338	2.66	8.37		3.78933	1.38	0 - 7.9	3	4.54122
CD227	MUC1	2.43	2.09	6.97	1.31	3.2	1.28	0 - 7.0	4	11.0071
CD62L	SELL	1.11	0.511	9.5		3.707	1.68	0 - 8.7	3	4.14637
CD51	ITGAV	1.34	5.76	0.36		2.48667	0.959	0 - 5.4	3	13.0567
CD138	SDC1	5.36	0.697	0.43		2.16233	0.924	0 - 4.9	3	13.7491	Yes
TCR gd	TRG/TRD	0.805	N/A	4.43	0.692	1.97567	0.532	0.4 - 3.6	3	N/A
CD99	CD99	3.36	2.09	0.14		1.86333	0.541	0.2 - 3.5	3	13.3448
CD193	CCR3	1.95	1.83		1.73	1.83667	0.0367	1.7 - 1.9	3	4.24548
CD33	CD33	0.64	0.399	4.24		1.75967	0.717	0 - 3.9	3	3.21661
SSEA-4	FUT4	0.632	3.11	2.58	0.709	1.75775	0.319	0.8 - 2.7	4	N/A
CD314	KLRK1	2.55	N/A	2.02	0.685	1.75167	0.24	1.0 - 2.5	3	6.28137
CD2	CD2	3.38	2.68	0.2	0.279	1.63475	0.409	0.4 -2.9	4	5.72006
CD56	NCAM1	2.32	1.71	0.73		1.58667	0.267	0.8 - 2.4	3	6.23932
CD22	CD22	0.548	0.441	4.06	1.09	1.53475	0.427	0.3 - 2.8	4	5.75773
CD126	IL6R	1.09	0.38	3		1.49	0.452	0.1 - 2.8	3	9.88278
CD255	TNFSF12	0.991	0.978	2.21		1.393	0.236	0.7 - 2.1	3	3.97339
SSEA-3	FUT4	3.16	N/A	0.47	0.132	1.254	0.415	0 - 2.5	3	N/A
CD86	CD86	0.81	2.15	0.72		1.22667	0.267	0.4 - 2.0	3	5.46282
CD7	CD7	1.15	1.65	0.84		1.21333	0.136	0.8 - 1.6	3	3.96036
CD266	TNFRSF12A	0.991	0.978	2.21	0.138	1.07925	0.213	0.4 - 1.7	4	12.7576	Yes
CD158e2	KIR3DS1	1.28	2.07	0.44	0.468	1.0645	0.194	0.5 - 1.6	4	N/A
CD6	CD6	1.31	1.26	0.33		0.966667	0.184	0.4 - 1.5	3	6.32442
CD32	FCGR2A	0.364	1.09	1.06		0.838	0.137	0.4 - 1.2	3	4.8872
CD195	CCR5	1.36	0.283	0.87	0.11	0.65575	0.143	0.2 - 1.1	4	4.74659
CD182	CXCR3	0.312	1.07		0.548	0.643333	0.129	0.3 - 1.0	3	3.9569
CD213a2	IL13RA2	0.589	1.05		0.242	0.627	0.135	0.2 - 1.0	3	11.2219	Yes
CD107a	LAMP1	0.304	1.18	0.34		0.608	0.165	0.1 - 1.1	3	14.2827
CD275	ICOSLG	0.173	0.808	0.32	1.07	0.59275	0.105	0.3 - 0.9	4	7.4556
CD15	FUT4	0.265	0.627	0.78		0.557333	0.0882	0.3 - 0.8	3	7.71083
CD120b	TNFRSF1B	0.28	0.942	0.39		0.537333	0.118	0.2 - 0.9	3	5.02778
PAC-1	ADCYAP1R1	0.423	0.147	0.98		0.516667	0.141	0.1 - 0.9	3	6.26953
CD129	IL9R	0.594	0.654		0.129	0.459	0.0958	0.2 - 0.7	3	5.53387
CD1b	CD1b	0.639	0.445	0.28		0.454667	0.0599	0.3 - 0.6	3	4.45114
CD184	CXCR4	0.128	0.364	0.85		0.447333	0.123	0.1 - 0.8	3	6.50458
CD21	CR2	0.309	0.131	0.52		0.32	0.0649	0.1 - 0.5	3	4.7503
CD226	CD226	0.296	0.233	0.11		0.213	0.0315	0.1 - 0.3	3	4.69075
Additional Table 2. Mean frequencies of potential human tracheal basal cell subpopulations and their variations between different primary basal cell strains.
aThe data from these strains were obtained in a high throughput FACS staining and analysis format. bThe data in this category were derived from multiple strains of
basal cells that did not include strains 23, 38, or 37, and were obtained by FACS staining in a standard single tube format. cStandard error. d3.0 standard errors from
the mean. eNumber of frequency data points obtained from independently derived human tracheal basal cell strains. fLog(2) mRNA signal intensity from
Hackett NR et al, PLoS One, 2011. The mean of 5 replicates for the highest expressed probe for each gene is shown. gWhether or not the mRNA for the gene
was expressed at >5-fold in the basal cell fraction relative to a mixed population of large airway cells from bronchoscopic brushings (Hackett NR et al, PLoS One,
2011). N/A= not available.
