# Supplementary material for: Cell surface marker profiling of human tracheal basal cells reveals distinct subpopulations, identifies MST1/MSP as a mitogenic signal, and identifies new biomarkers for lung squamous cell carcinomas
Source: Respir Res. 2014 Dec 31;15(1):160. doi: 10.1186/s12931-014-0160-8 (PMC4343068; doi:10.1186/s12931-014-0160-8)
Supplement: Additional file 9: Table S6. — Summary of IHC staining of lung cancer tissues from the Human Protein Atlas (www.proteinatlas.org). This table presents the number of samples examined and the quantitative assessment of marker expression. [file 12931_2014_160_MOESM9_ESM.xls]

## Sheet: Sheet1
				Number of samples with staining
Marker	Gene	Antibody	Tumor	Strong	Moderate	Weak	Negative
CD71	TFRC	13-6800, Zymed	ADC	1	1	3	1
CD71	TFRC	13-6800, Zymed	SQCC	2	1	1	0
CD71	TFRC	HPA028598, Sigma	ADC	2	3	1	0
CD71	TFRC	HPA028598, Sigma	SQCC	4	1	1	0
CD9	CD9	NCL-CD9, Novocastra	ADC	2	4	0	0
CD9	CD9	NCL-CD9, Novocastra	SQCC	4	0	0	0
PDPN	PDPN	HPA007534, Sigma	ADC	0	0	0	5
PDPN	PDPN	HPA007534, Sigma	SQCC	1	1	0	3
PDPN	PDPN	D189-1, MBL	ADC	0	0	2	2
PDPN	PDPN	D189-1, MBL	SQCC	0	1	1	3
CD138	SDC1	HPA006185, Sigma	ADC	0	0	1	3
CD138	SDC1	HPA006185, Sigma	SQCC	0	3	1	1
CD99	CD99	M3601, DakoCytomation	ADC	0	0	0	6
CD99	CD99	M3601, DakoCytomation	SQCC	0	0	1	3
CD227	MUC1	M0613, DakoCytomation	ADC	6	0	0	0
CD227	MUC1	M0613, DakoCytomation	SQCC	4	0	0	0
CD54	ICAM1	HPA004877, Sigma	ADC	3	1	0	1
CD54	ICAM1	HPA004877, Sigma	SQCC	1	0	2	1
Additional Table 6. Summary of IHC staining of lung cancer tissues from the Human
Protein Atlas (www.proteinatlas.org). ADC=adenocarcinoma. SQCC=squamous cell
carcinoma. Strong=strong intensity, >75% positivity, Moderate=moderate intensity, 25-75%
positivity. Weak=weak-moderate intensity, rare cells positive.
